# Supplementary material for: Laser Scribing Fabrication of Graphitic Carbon Biosensors for Label-Free Detection of Interleukin-6
Source: Nanomaterials (Basel). 2021 Aug 19;11(8):2110. doi: 10.3390/nano11082110 (PMC8399033; doi:10.3390/nano11082110)
Supplement: Supplementary file 1 [file nanomaterials-11-02110-s001.zip]

Archive with 1 entries (1 files):
- nanomaterials-1321516-supplementary.pdf
